# Supplementary material for: Modified Albumin–Bilirubin Model for Stratifying Survival in Patients with Hepatocellular Carcinoma Receiving Anticancer Therapy
Source: Cancers (Basel). 2022 Oct 17;14(20):5083. doi: 10.3390/cancers14205083 (PMC9600636; doi:10.3390/cancers14205083)
Supplement: Supplementary file 1 [file cancers-14-05083-s001.zip]

Archive with 1 entries (1 files):
- cancers-1948419-supplementary.pdf
